# Supplementary material for: HTRA1 synergizes with oxidized phospholipids in promoting inflammation and macrophage infiltration essential for ocular VEGF expression
Source: PLoS One. 2019 May 17;14(5):e0216808. doi: 10.1371/journal.pone.0216808 (PMC6524793; doi:10.1371/journal.pone.0216808)
Supplement: S1 Data — (ZIP) [file pone.0216808.s001.zip]

Archive with 6 entries (6 files):
- Figure 2.pzfx
- Figure 3.pzfx
- Figure 4.pzfx
- Figure 5.pzf
- Figure 6.pzfx
- Figure 8.pzf
